# Supplementary material for: Agreement between clinical and non-clinical digital manometer for assessing maximal respiratory pressures in healthy subjects
Source: PLoS One. 2019 Oct 24;14(10):e0224357. doi: 10.1371/journal.pone.0224357 (PMC6812781; doi:10.1371/journal.pone.0224357)
Supplement: S1 Table — (XLSX) [file pone.0224357.s001.xlsx]

## Sheet: Hoja1
PIM		PEM
MicroRPM	PCE-005	MicroRPM	PEC-005
101	100	155	156.4
108	109	163	167
101	100.4	160	163
112	110.9	120	119.8
109	108.8	132	135.1
118	117.7	98	99.1
92	92	126	126.7
106	106.4	127	128.7
114	112.6	128	129.8
85	83.2	108	108.7
83	83	128	129.5
78	75	119	123.2
114	113.9	121	122.2
102	105.5	137	134.9
108	107.3	134	133.6
101	100.4	119	120.8
112	113.6	114	117.4
113	115.4	113	116.2
84	84.3	124	120.3
77	72.1	122	126.5
107	106.9	143	144.4
90	92.6	127	128.3
95	97.8	124	126.2
125	127	150	150.8
136	135.5	182	182
138	137.8	173	173.2
140	141.9	183	183.7
100	99.3	132	133.7
108	106.3	139	143.8
117	117.4	134	133.6
108	107.9	161	161.8
123	120.4	175	165.4
122	122.7	162	164.1
81	81.1	107	106.2
86	86.3	94	92.8
90	90.65	98	97
63	62.3	98	98.8
61	61.2	81	82.2
64.5	63	106	108.2
67	70	92	93.5
78	83.1	72	71.8
84	85.7	88	87.1
61	61.4	81	83
76	75.8	72	75
69	69	65	66.6
76	78.3	81	82.2
82	83.2	87	87
90	90.6	88	88.5
132	133.3	200	198.2
161	161.5	209	216.7
163	160.6	244	243.8
72	70.8	97	99.6
92	93.9	104	103
98	100.3	95	95.2
101	101.7	135	135
89	87.4	140	139.1
106	106.4	74	75.4
80	80.4	74	73.7
90	89.7	90	90.5
69	70.3	75	75.9
70	69.5	70	70.5
73	74	63	61.6
58	59.1	77	76.9
54	53.2	59	59.4
47	48	65	65.4
103	102.4	113	113.8
111	112	179	176.5
116	118.1	182	182.4
75	75.7	73	74
74	75	90	90.8					< 367 m	36
67	65.6	71	69.1					> 367 m	19
85	85.9	67	66.1
69	70.9	68	71.2
67	67.2	61	61.6
50	50.1	64	65
51	50.2	54	54.3
53	54.3	84	83.3
41	40.8	93	95
45	45.3	59	59
45	45.3	49	49.9
26.3692	26.3748	41.0101	41.0894
90.7812	91.0694	112.763	113.521
82	82	82	82
9.05539	9.05539	9.05539	9.05539
2.91199	2.91261	4.52881	4.53756

## Sheet: Hoja2
	sexo	talla	peso	pim micro 1	pim pce 1	pim micro 2	pim pce 2	pim micro 3	pim pce 3	pem micro 1	pem pce 1	pem micro 2	pem pce 2	pem micro 3	pem pce 3
1	femenino	1.54	53.5	81	81.1	86	86.3	90	90.7	107	106.2	94	92.8	98	97
2	femenino	1.77	62.7	63	62.3	61	61.2	64.5	63	98	98.8	81	82.2	106	108.2
3	femenino	1.505	50.4	67	70	78	83.1	84	85.7	92	93.5	72	71.8	88	87.1
4	femenino	1.53	56.4	61	61.4	76	75.8	69	69	81	83	72	75	65	66.6
5	femenino	1.51	50.5	76	78.3	82	83.2	90	90.6	81	82.2	87	87	88	88.5
6	femenino	160	65.8	72	70.8	92	93.9	95	97	97	99.6	104	103	125	125
7	femenino	157	62	98	100.3	101	101.7	89	87.4	95	95.2	135	135	140	139.1
8	femenino	1.69	57.8	69	70.3	70	69.5	73	74	75	75.9	70	70.5	63	61.6
9	femenino	1.63	56.3	58	59.1	54	53.2	47	48	77	76.9	59	59.4	65	65.4
10	femenino	1.53	45.5	70	71	74	75	67	65.6	73	74	90	90.8	71	69.1
11	femenino	1.7	78	85	85.9	69	70.9	67	67.2	67	66.1	68	71.2	61	61.6
12	femenino	1.53	52.5	50	50.1	51	50.2	53	54.3	64	65	54	54.3	84	83.3
13	femenino	1.65	79.5	40	40.8	45	45.3	45	45.3	93	95	79	79	70	70.9
14	masculino	1.62	69	98	100	108	109	101	100.4	155	156.4	163	167	160	163
15	masculino	1.76	66	112	110.9	109	108.8	118	117.7	120	119.8	132	135.1	98	99.1
16	masculino	1.81	80.2	92	92	106	106.4	114	112.6	126	126.7	137	138.7	128	129.8
17	masculino	1.725	63.2	75	73	83	83	78	75	125	126	128	129.5	119	123.2
18	masculino	1.77	71	114	113.9	102	105.5	108	107.3	131	132	137	134.9	134	133.6
19	masculino	173	67.6	101	100.4	112	113.6	113	115.4	119	120.8	114	117.4	113	116.2
20	masculino	1.76	73.3	87	87.3	77	72.1	107	106.9	124	120.3	122	126.5	143	144.4
21	masculino	1.75	96	90	92.6	95	97.8	125	127	127	128.3	124	126.2	150	150.8
22	masculino	1.68	82	134	133.5	138	137.8	140	141.9	182	182	173	173.2	183	183.7
23	masculino	1.68	76.5	100	99.3	108	106.3	117	117.4	132	133.7	139	143.8	134	133.6
24	masculino	1.77	81	108	107.9	123	120.4	122	122.7	161	161.8	175	165.4	162	164.1
25	masculino	1.66	63.4	132	133.3	161	161.5	163	160.6	200	198.2	209	216.7	244	243.8
26	masculino	181.5	95.5	106	106.4	80	80.4	90	89.7	64	65.4	74	73.7	90	90.5
27	masculino	173	68.1	119	109	111	112	116	118.1	113	113.8	179	176.5	182	182.4

## Sheet: Hoja3
			pim mocro	pim pce	pim micro	pim pce
			104.857	104.25	134.214	134.657
			16.6727	16.3715	32.6972	32.2557
			6.40312	6.40312	6.40312	6.40312
			2.60383	2.5568	5.10644	5.0375
